# Supplementary material for: Psychometric Validation of the Community Antimicrobial Use Scale (CAMUS) in Primary Healthcare and the Implications for Future Use
Source: Antibiotics (Basel). 2026 Jan 21;15(1):107. doi: 10.3390/antibiotics15010107 (PMC12837195; doi:10.3390/antibiotics15010107)
Supplement: Supplementary file 1 [file antibiotics-15-00107-s001.zip]

Archive with 1 entries (1 files):
- antibiotics-4063632-supplementary.pdf
